# Supplementary material for: Changes in the Quality and Microbial Communities of Precooked Seasoned Crayfish Tail Treated with Microwave and Biological Preservatives during Room Temperature Storage
Source: Foods. 2024 Apr 19;13(8):1256. doi: 10.3390/foods13081256 (PMC11049464; doi:10.3390/foods13081256)
Supplement: Supplementary file 1 [file foods-13-01256-s001.zip]

Archive with 1 entries (1 files):
- foods-2934913-supplementary.pdf
